# Supplementary material for: Rapid and Visual RPA-Cas12a Fluorescence Assay for Accurate Detection of Dermatophytes in Cats and Dogs
Source: Biosensors (Basel). 2022 Aug 13;12(8):636. doi: 10.3390/bios12080636 (PMC9406134; doi:10.3390/bios12080636)
Supplement: Supplementary file 1 [file biosensors-12-00636-s001.zip]

Archive with 1 entries (1 files):
- biosensors-1821410-supplementary.pdf
